# Supplementary material for: Early Feeding Practices and Celiac Disease Prevention: Protocol for an Updated and Revised Systematic Review and Meta-Analysis
Source: Nutrients. 2022 Feb 28;14(5):1040. doi: 10.3390/nu14051040 (PMC8912481; doi:10.3390/nu14051040)
Supplement: Supplementary file 1 [file nutrients-14-01040-s001.zip]

Archive with 3 entries (3 files):
- NOS_cross-sectional studies.pdf
- nosgen.pdf
- Nutrients_Gluten_Search_Strategy_FINAL.pdf
